# Supplementary material for: Preparation of Curcumin Nanocomposite Drug Delivery System and Its Therapeutic Efficacy on Skin Injury
Source: Gels. 2025 Sep 11;11(9):727. doi: 10.3390/gels11090727 (PMC12469627; doi:10.3390/gels11090727)
Supplement: Supplementary file 1 [file gels-11-00727-s001.zip]

Archive with 1 entries (1 files):
- gels-3805058-supplementary.pdf
